# Supplementary material for: Large-scale analysis of macromolecular crowding effects on protein aggregation using a reconstituted cell-free translation system
Source: Front Microbiol. 2015 Oct 8;6:1113. doi: 10.3389/fmicb.2015.01113 (PMC4597115; doi:10.3389/fmicb.2015.01113)
Supplement: Supplementary file 1 [file Data_Sheet_1.XLSX]

## Sheet: Table S1
JW_ID	Sol_noMCR	Sol_F	Sol_D	deltaSol_F	deltaSol_D	Y_noMCR (uM)	Y_F(uM)	Y_D(uM)	deltaY_F (uM)	deltaY_D (uM)	MW (kDa)	calculated pI	Total aa	Asp	Glu	Arg	Lys	His	Asn	Gln	Ser	Thr	Tyr	Ala	Gly	Val	Leu	Ile	Pro	Phe	Met	Trp	Cys
JW0195	33.8924	19.7848	26.7458	-14.1075	-7.14661	2.01082	1.51579	1.15112	-0.495026	-0.859701	37.749	6.52	343	17	22	18	15	10	15	19	23	25	5	23	22	28	43	22	13	10	7	1	5
JW0197	81.9549	79.0568	90.4942	-2.89802	8.53937	0.639557	0.553745	0.368493	-0.0858118	-0.271064	29.402	6.31	267	14	20	9	19	5	12	11	16	14	8	33	13	15	28	24	11	4	5	5	1
JW0204	101.96	65.104	77.0055	-36.8563	-24.9548	2.9472	2.38788	3.70157	-0.559317	0.754379	17.584	8.69	155	7	12	10	11	5	7	8	4	10	5	14	14	9	12	7	5	2	4	6	3
JW0215	84.2164	67.9141	56.9284	-16.3023	-27.288	1.01541	1.25575	1.11499	0.240343	0.0995855	10.843	10.17	92	7	3	5	10	4	3	4	3	5	6	5	5	3	13	5	4	2	3	2	0
JW0216	90.765	76.98	89.42	-13.785	-1.345	19.0437	17.5788	15.8261	-1.4649	-3.21763	9.394	7.42	86	10	4	5	7	1	4	3	3	4	0	12	4	5	10	7	2	3	2	0	0
JW0218	30.9222	24.6696	63.8669	-6.25254	32.9448	3.31095	2.39537	1.25015	-0.915581	-2.0608	20.035	10.12	165	11	7	16	9	9	6	6	8	9	8	7	8	10	8	13	7	9	3	9	2
JW0224	47.0646	27.9412	38.7287	-19.1234	-8.33592	6.7591	12.3359	5.28663	5.57679	-1.47247	17.543	9.91	150	5	8	10	8	3	5	14	10	7	7	13	5	9	7	13	7	9	4	4	2
JW0233	85.3777	52.0288	50.9508	-33.3488	-34.4269	1.23116	2.06478	1.06741	0.833623	-0.163744	44.577	6.03	417	29	24	25	19	7	17	18	22	21	8	54	31	38	43	27	12	5	9	1	7
JW0239	38.68	41.0099	40.5771	2.32989	1.89708	7.23098	4.31567	3.21365	-2.91531	-4.01733	17.001	5.56	155	14	4	3	5	4	11	8	15	13	5	11	13	9	10	8	3	10	4	3	2
JW0244	2.88147	3.17624	3.06985	0.294767	0.188381	2.08419	2.47357	2.47879	0.389386	0.394605	33.605	6.82	297	12	25	19	14	9	10	12	18	12	8	28	14	12	48	15	17	13	4	4	3
JW0279	8.29173	8.23437	8.95402	-0.0573627	0.662286	1.25274	0.966315	1.25493	-0.286427	0.00219051	33.833	9.37	318	14	15	22	12	9	9	11	14	23	8	49	25	22	36	14	18	8	4	1	4
JW0539	25.0548	37.9785	20.3887	12.9238	-4.66609	6.08721	8.48476	9.14532	2.39756	3.05811	14.161	7.15	127	11	5	6	8	3	7	3	8	3	3	10	10	8	11	10	1	2	9	3	6
JW0549	29.456	16.2013	18.3513	-13.2547	-11.1047	5.08706	5.49268	3.64033	0.405623	-1.44672	20.398	5.55	181	10	22	14	9	2	7	10	9	6	4	19	11	10	18	14	5	5	3	2	1
JW0555	23.6663	13.0096	26.4598	-10.6566	2.79352	0.218605	0.253015	0.178513	0.0344097	-0.0400919	29.003	9.73	253	4	11	14	13	6	20	12	25	15	10	16	2	19	33	16	9	10	6	3	9
JW0560	67.5049	119.996	108.535	52.4907	41.0297	3.95363	2.25113	2.04946	-1.70249	-1.90417	25.363	6.37	227	19	13	15	12	3	7	6	8	14	5	15	18	20	33	14	6	9	8	2	0
JW0567	72.3693	95.1938	60.3185	22.8244	-12.0508	3.10797	2.33069	3.50418	-0.777286	0.396209	23.88	6.57	217	17	13	7	18	7	8	7	13	11	4	27	11	20	19	7	8	11	5	3	1
JW0597	53.1851	40.0348	28.9958	-13.1503	-24.1893	2.32143	2.65231	2.13541	0.330885	-0.186022	27.467	8.85	248	12	14	4	24	2	10	14	10	12	11	24	18	14	25	16	16	5	10	5	2
JW0605	2.06666	2.60692	3.18683	0.540268	1.12017	1.38302	1.29318	1.33154	-0.0898422	-0.0514832	31.61	6.69	292	14	15	19	6	6	10	13	14	22	5	31	28	8	48	13	13	8	8	4	7
JW0811	67.4337	44.1077	127.896	-23.326	60.4621	0.833448	0.89709	0.453485	0.0636422	-0.379962	44.01	5.5	411	19	27	24	10	5	13	19	25	25	5	37	43	35	43	20	24	19	8	4	6
JW0812	70.7293	41.9597	28.8705	-28.7696	-41.8588	0.83686	0.97162	0.921777	0.13476	0.084917	33.347	5.2	321	14	25	15	9	6	10	8	16	19	8	47	39	25	31	13	10	7	13	1	5
JW0824	78.21	94.7757	77.4029	16.5657	-0.807165	1.0568	0.814856	0.826484	-0.241946	-0.230318	28.525	7.86	252	14	17	15	17	9	8	9	14	12	7	23	11	17	27	12	11	13	6	2	8
JW0880	36.9497	35.8532	31.5997	-1.09657	-5.35	1.00124	1.14122	1.04085	0.139973	0.039609	23.072	6.24	208	16	10	8	12	4	12	6	8	16	5	20	12	16	22	10	11	11	3	4	2
JW0898	39.8809	17.7582	53.5277	-22.1227	13.6468	0.118899	0.253023	0.230599	0.134123	0.1117	35.559	8.8	328	16	14	21	13	7	8	15	16	14	7	32	30	39	38	13	21	4	6	9	5
JW1130	3.52823	2.55073	2.99675	-0.977502	-0.531479	4.68986	4.70014	5.82467	0.0102796	1.13482	11.45	9.73	102	3	8	7	7	2	8	5	1	7	1	10	5	6	13	6	4	2	5	0	2
JW1558	81.8305	119.014	102.774	37.184	20.9437	3.80259	2.64787	1.65782	-1.15472	-2.14477	12.191	6.73	110	5	12	2	12	0	5	12	8	12	1	8	5	6	7	9	2	0	3	1	0
JW1561	72.6254	72.0489	96.9861	-0.57652	24.3607	6.41794	6.51866	3.06071	0.100725	-3.35723	8.573	10.21	76	4	5	6	7	1	3	3	5	3	5	8	7	2	10	1	2	1	2	1	0
JW1599	6.99153	6.17478	18.5458	-0.816754	11.5542	0.902996	0.547742	0.780188	-0.355254	-0.122808	12.315	10.13	111	0	2	3	4	2	1	0	6	4	6	14	8	10	15	15	4	6	4	5	2
JW1672	69.7138	44.4925	40.9489	-25.2213	-28.7648	2.55598	3.9103	1.17581	1.35432	-1.38017	27.543	5.33	248	20	19	12	14	5	6	12	16	10	8	13	23	20	30	14	8	10	6	1	1
JW1679	22.2935	10.3631	17.107	-11.9304	-5.18649	6.38265	7.78626	4.5409	1.40361	-1.84175	13.916	7.69	118	7	8	9	5	4	7	8	3	5	4	12	4	4	9	10	3	5	4	4	3
JW1700	70.4493	78.5658	66.2282	8.1165	-4.22104	2.28769	1.87577	1.40884	-0.411915	-0.878844	20.44	5.77	183	10	15	6	12	1	6	8	8	12	5	12	13	15	15	11	12	10	6	3	3
JW1716	32.9545	14.8024	19.1303	-18.1521	-13.8242	3.86736	2.93328	2.08766	-0.934078	-1.7797	24.295	5.54	222	18	14	15	8	2	4	6	16	7	3	24	10	20	33	9	15	4	8	3	3
JW1731	18.0244	20.1693	20.3636	2.14494	2.33924	1.47778	0.801658	0.905585	-0.676119	-0.572192	21.557	8.71	191	10	10	13	9	3	7	9	9	12	2	18	15	10	18	8	7	15	8	5	3
JW1732	45.2277	76.9678	66.0698	31.7401	20.8421	5.25515	4.93641	4.77636	-0.318735	-0.478789	18.191	10.3	161	9	11	9	18	6	7	11	2	11	1	25	5	2	11	7	8	6	12	0	0
JW1738	5.82595	8.99959	13.4739	3.17363	7.64792	1.86174	1.18205	0.83841	-0.679691	-1.02333	30.936	6.45	268	19	21	21	13	8	12	11	11	11	8	15	19	14	23	16	16	14	8	5	3
JW1749	3.79367	5.54563	16.7064	1.75197	12.9127	3.7662	7.30529	3.71035	3.53909	-0.0558474	9.937	7.91	90	4	4	5	3	1	4	7	6	3	3	8	4	10	8	3	8	3	1	1	4
JW1762	5.35481	7.82274	11.4536	2.46793	6.09882	1.51983	1.08457	0.846619	-0.435268	-0.673214	30.771	5.58	278	16	25	10	13	14	13	7	15	13	6	32	18	24	17	18	8	13	10	4	2
JW1768	52.5689	122.479	75.0849	69.9099	22.516	0.607381	0.385751	0.511252	-0.221629	-0.0961283	35.497	7.7	331	25	15	12	27	6	18	5	15	27	8	35	30	34	20	20	9	11	8	3	3
JW1782	51.6278	32.0563	24.9775	-19.5716	-26.6504	6.50328	7.61564	6.55657	1.11236	0.0532858	8.934	8.19	84	2	4	2	5	1	3	6	5	4	1	7	8	5	7	5	10	1	2	2	4
JW1806	117.436	83.4126	98.548	-34.0234	-18.888	1.09162	1.30579	1.15926	0.214177	0.0676451	35.007	6.66	323	20	23	14	25	4	14	7	9	22	5	37	22	38	25	19	17	7	11	4	0
JW1835	83.1269	104.065	118.858	20.9381	35.7316	2.41894	1.6535	1.44596	-0.765439	-0.972977	23.658	6.36	219	14	15	13	11	3	7	16	13	8	4	28	19	11	31	11	6	4	2	2	1
JW1842	5.60129	6.14499	11.7715	0.543692	6.1702	2.13925	1.41241	0.753634	-0.726836	-1.38562	31.943	7.01	289	22	15	19	15	7	16	8	24	16	4	31	10	24	31	13	8	12	11	0	3
JW1852	3.02917	5.04221	12.0986	2.01304	9.06942	6.82803	5.06569	3.60318	-1.76235	-3.22486	18.734	10.2	173	7	6	12	7	3	5	14	10	7	5	22	13	16	16	13	6	4	5	0	2
JW1857	1.51979	1.87088	15.0993	0.35109	13.5795	1.21581	1.39294	0.644103	0.177135	-0.571703	31.457	8.36	272	11	17	20	9	13	7	17	10	19	6	20	12	16	31	12	23	15	3	8	3
JW1865	19.653	17.4963	27.2336	-2.15671	7.58058	0.485503	0.360695	0.195011	-0.124808	-0.290492	64.604	5.59	577	36	48	32	33	14	19	27	16	29	23	66	39	41	59	26	19	19	22	5	4
JW1874	0.778616	13.22	16.6804	12.4414	15.9018	0.506119	0.161946	0.143321	-0.344173	-0.362798	57.446	5.99	533	17	33	26	13	10	28	49	47	36	4	80	27	38	42	39	5	16	16	6	1
JW1888	55.123	17.0444	21.1811	-38.0786	-33.9419	0.0776362	0.125489	0.101706	0.047853	0.0240698	54.96	6.4	504	26	32	28	22	13	19	24	29	19	14	47	48	38	48	42	19	12	17	4	3
JW1894	86.7433	99.3946	125.18	12.6513	38.4367	9.74026	8.22599	10.0606	-1.51427	0.320352	8.622	7.36	79	3	7	3	5	5	1	3	7	4	1	10	7	2	4	5	1	5	4	0	2
JW1900	75.2052	76.3498	104.306	1.14463	29.1008	25.1334	18.0876	14.6493	-7.0458	-10.484	8.228	7.93	74	3	6	2	6	0	3	8	4	5	1	10	2	4	8	2	1	2	6	0	1
JW1913	18.8693	14.2266	15.8243	-4.64263	-3.04493	10.4702	7.80682	5.8264	-2.66342	-4.64384	14.962	6.35	137	9	10	7	8	0	5	4	3	11	4	15	9	11	16	5	10	0	4	3	3
JW1915	70.233	82.4224	103.428	12.1895	33.1953	7.96035	7.14683	6.6413	-0.813522	-1.31906	8.627	6.76	77	6	4	3	4	1	4	5	2	3	4	4	4	6	7	7	8	0	3	0	2
JW1954	3.01657	4.40762	18.4252	1.39105	15.4086	0.462146	0.337335	0.126117	-0.12481	-0.336029	37.338	9.74	334	16	17	18	21	6	14	11	16	16	14	34	24	19	36	12	28	16	7	8	1
JW2030	0.525749	3.0046	2.58074	2.47885	2.055	1.56639	0.604949	0.949556	-0.96144	-0.616833	47.302	7.16	426	26	18	25	16	16	17	24	24	21	11	38	30	35	48	25	12	16	16	3	5
JW2042	9.22225	3.63961	47.168	-5.58264	37.9458	0.418514	0.325566	0.0951678	-0.0929481	-0.323346	45.231	8.87	405	16	20	22	21	16	21	23	21	21	12	34	30	32	41	17	16	20	10	4	8
JW2088	14.6798	15.6695	20.3611	0.989768	5.68131	0.077856	0.0918016	0.0428596	0.0139455	-0.0349964	28.249	7.01	248	12	21	19	11	7	7	18	18	9	9	18	11	25	21	18	9	7	3	2	3
JW2137	69.7152	89.2736	118.01	19.5585	48.2949	0.446688	0.40089	0.336978	-0.0457983	-0.10971	35.672	6.65	332	31	12	6	33	4	23	15	14	13	7	49	22	28	27	16	10	8	9	5	0
JW2138	2.13731	3.10624	7.21839	0.968928	5.08107	0.756971	0.497223	0.408762	-0.259748	-0.348209	37.32	6.84	346	21	13	21	9	10	19	15	21	18	8	48	21	28	31	23	13	6	15	2	4
JW2147	3.20038	5.90875	12.7482	2.70837	9.54782	0.264906	0.194382	0.0845535	-0.0705234	-0.180352	39.666	6.03	362	23	19	21	9	13	17	15	23	20	9	36	26	26	43	22	11	11	9	3	6
JW2152	64.206	92.8701	78.8759	28.6641	14.6699	0.172706	0.104001	0.0987325	-0.0687056	-0.0739738	32.87	6.16	312	9	24	10	16	5	12	13	19	20	3	39	27	27	28	26	14	11	6	1	2
JW2153	17.5374	17.4341	8.68413	-0.103306	-8.85328	0.174987	0.142486	0.144052	-0.032501	-0.0309356	33.527	5.29	313	17	16	9	11	5	25	9	28	11	10	33	26	27	29	20	9	7	8	6	7
JW2174	69.4324	89.5461	85.3334	20.1136	15.901	0.241459	0.134538	0.114712	-0.106921	-0.126747	37.769	5.09	335	20	32	23	13	5	16	17	20	19	11	30	21	18	45	11	8	17	5	2	2
JW2221	67.0971	87.5628	77.1434	20.4656	10.0463	0.23206	0.174939	0.134869	-0.0571207	-0.0971905	17.958	6.46	161	5	14	9	6	1	5	14	10	10	6	13	10	15	15	6	11	4	5	2	0
JW2226	80.8957	64.1413	110.557	-16.7544	29.6615	0.0859411	0.0823834	0.045249	-0.00355761	-0.0406921	26.531	6.7	240	11	19	9	16	11	10	8	8	11	6	19	23	24	22	9	11	8	8	4	3
JW2233	27.1919	30.3924	30.6707	3.20041	3.47875	0.216983	0.14133	0.0937116	-0.0756536	-0.123272	40.795	5.9	358	31	23	10	32	10	17	16	12	19	20	26	24	22	29	17	16	14	15	4	1
JW2236	3.69854	4.9885	9.76974	1.28996	6.0712	0.0537316	0.0463073	0.0268668	-0.00742435	-0.0268648	45.307	6.35	419	17	22	23	9	9	13	30	23	18	2	40	40	28	59	19	26	15	7	9	10
JW2241	3.55514	1.59489	3.99807	-1.96025	0.442925	0.476908	0.408653	0.0988159	-0.0682548	-0.378092	44.667	6.19	405	24	23	16	20	15	14	14	23	23	13	28	41	28	32	21	20	15	17	8	10
JW2609	12.9858	26.0159	18.5023	13.0301	5.51644	0.198564	0.114628	0.143771	-0.0839356	-0.0547931	61.937	5.9	538	52	39	38	36	18	15	18	40	25	14	26	21	38	55	41	18	21	6	7	10
JW2808	6.15416	2.86513	17.3269	-3.28903	11.1727	0.192242	0.231823	0.182877	0.0395808	-0.00936483	25.215	5.82	230	9	21	15	5	6	4	11	9	15	5	26	21	11	24	19	5	9	6	2	7
JW2810	48.683	30.2143	56.2855	-18.4687	7.60246	0.0956529	0.0928573	0.0559422	-0.00279557	-0.0397107	27.037	6.36	253	15	11	13	8	3	14	9	16	11	4	30	26	17	23	22	7	9	9	4	2
JW2811	34.929	31.7357	38.3784	-3.19331	3.4494	0.105933	0.110646	0.10231	0.00471303	-0.00362286	31.044	6.25	278	17	16	12	12	12	11	9	13	23	12	15	24	29	15	16	11	11	12	3	5
JW2843	23.7711	6.74401	35.1676	-17.0271	11.3965	0.314822	0.367112	0.168214	0.0522903	-0.146607	57.625	6.78	541	24	35	33	21	15	17	18	24	24	4	65	55	48	51	37	24	16	20	3	7
JW2848	2.26376	18.7397	28.9633	16.4759	26.6995	0.397993	0.178366	0.269066	-0.219627	-0.128927	28.611	5.69	259	19	19	20	9	3	7	13	12	12	7	33	16	18	30	15	8	7	4	3	4
JW2861	19.5629	22.5502	40.5493	2.98735	20.9864	0.677284	0.495172	0.213547	-0.182112	-0.463737	25.596	7.28	236	17	9	2	22	6	7	12	11	14	8	25	18	18	19	12	11	8	12	1	4
JW2879	3.85659	2.13494	9.29543	-1.72165	5.43884	0.187924	0.284351	0.154752	0.0964266	-0.0331724	21.085	7.44	182	9	11	12	6	6	4	14	5	9	7	10	10	17	23	5	15	6	7	5	1
JW2889	63.9208	99.5532	65.3691	35.6324	1.44824	0.348896	0.315538	0.311151	-0.0333585	-0.0377447	26.607	7.49	246	19	10	10	17	4	9	19	14	9	9	39	11	21	19	13	12	5	6	0	0
JW2903	39.0277	62.1805	66.112	23.1528	27.0844	0.284457	0.158471	0.104484	-0.125986	-0.179973	26.813	6.67	252	14	13	11	12	5	14	15	23	9	7	35	21	17	21	10	4	5	13	0	3
JW2912	38.5035	42.2705	55.2139	3.76709	16.7105	0.201347	0.118034	0.0947616	-0.0833137	-0.106586	26.694	9.51	235	10	12	17	15	5	14	19	12	5	12	26	19	17	8	5	9	8	7	7	8
JW2921	72.9503	59.0546	44.1639	-13.8957	-28.7864	0.785153	0.714301	0.576094	-0.0708521	-0.209059	21.013	6.15	197	15	12	10	10	5	4	7	10	12	4	23	19	15	23	8	9	6	2	1	2
JW2923	16.4365	15.0638	37.2958	-1.3727	20.8593	0.342144	0.218097	0.0810889	-0.124047	-0.261055	38.421	8.77	335	27	21	12	38	3	19	27	20	17	11	30	14	17	25	16	8	11	8	9	2
JW2935	6.2652	9.23166	9.34842	2.96646	3.08322	0.926938	0.884833	0.705804	-0.042105	-0.221134	20.38	10.41	178	7	11	16	7	4	6	13	11	6	4	18	8	16	18	12	6	6	4	5	0
JW2946	57.4929	42.595	25.4812	-14.8979	-32.0117	0.0589899	0.0874836	0.119591	0.0284938	0.0606008	53.741	5.23	499	30	38	29	14	16	17	12	20	18	10	49	49	41	60	29	29	16	11	1	10
JW2947	8.7764	7.62415	11.8394	-1.15225	3.06302	0.526358	0.581256	0.311123	0.054898	-0.215236	28.81	9.54	254	12	17	25	9	12	10	15	16	11	4	22	10	19	34	15	8	7	4	0	4
JW2964	4.06236	3.53402	7.73604	-0.528334	3.67368	0.41625	0.5042	0.103679	0.0879494	-0.312571	35.973	7.4	328	18	17	12	23	11	20	11	15	19	17	20	30	24	30	9	22	4	7	2	17
JW2997	64.6514	50.2069	33.3001	-14.4446	-31.3514	3.02743	1.98539	2.54816	-1.04204	-0.479276	11.521	6.72	104	4	8	4	4	6	1	7	5	4	2	11	6	9	7	9	6	2	6	1	2
JW3001	8.19072	8.27282	11.0503	0.0820964	2.85962	0.483325	0.400298	0.34592	-0.0830268	-0.137405	16.537	9.45	140	6	7	12	5	4	5	9	8	9	10	12	2	8	12	6	8	5	7	2	3
JW3022	0.440082	0.429851	1.22556	-0.0102304	0.785474	1.28906	1.35078	1.1723	0.0617145	-0.116767	23.063	6.38	209	7	9	4	5	10	6	7	12	11	8	16	16	10	33	23	10	10	4	3	5
JW3031	2.74587	1.9117	6.72221	-0.834172	3.97634	1.49615	1.1255	0.825792	-0.370648	-0.670353	22.18	10.26	205	5	4	9	10	3	3	3	13	9	4	20	24	14	25	17	12	11	5	9	5
JW3032	8.43396	2.87035	8.53522	-5.5636	0.101265	0.103707	0.170908	0.0241224	0.0672011	-0.0795846	35.278	6.77	310	14	23	19	14	8	10	21	19	14	11	21	18	20	38	20	13	8	7	6	6
JW3037	5.84772	10.9433	14.7693	5.0956	8.92154	3.00289	2.60721	2.75635	-0.395675	-0.24654	8.505	11.75	71	1	8	14	9	1	2	0	2	3	2	9	1	6	4	1	3	3	1	0	1
JW3098	46.4256	91.7523	51.9419	45.3268	5.51636	2.10514	1.3425	1.52826	-0.762646	-0.576886	12.343	6.35	111	10	7	6	6	3	6	8	3	7	1	8	8	6	8	8	7	4	4	0	1
JW3101	32.7558	25.1455	26.0102	-7.61036	-6.74569	0.0453605	0.0445564	0.0235482	-0.000804047	-0.0218123	47.135	5.54	426	27	27	21	12	17	13	25	21	20	17	52	23	26	45	24	25	13	7	4	7
JW3232	9.58971	3.83429	4.76504	-5.75542	-4.82467	3.48058	4.14698	2.68261	0.6664	-0.797971	25.17	6.52	220	10	16	9	12	6	13	20	4	11	5	20	10	12	26	16	6	8	10	3	3
JW3239	0.613177	1.27551	1.71285	0.662331	1.09967	2.16806	1.88723	1.39318	-0.280837	-0.774888	28.55	7.33	252	9	20	16	11	11	10	16	10	12	2	17	15	21	21	19	12	11	12	2	5
JW3249	8.71476	11.4878	9.16455	2.77304	0.449795	0.747485	0.538112	0.465832	-0.209373	-0.281653	34.128	6.58	315	16	19	15	16	3	9	17	18	17	4	32	25	24	39	15	21	6	9	7	3
JW3286	1.53637	1.35002	2.59043	-0.186353	1.05405	4.96265	5.85096	3.56637	0.888309	-1.39629	30.012	8.22	271	10	14	13	10	9	25	14	19	19	5	18	16	15	29	26	14	12	2	1	0
JW3326	37.1127	31.2771	18.2175	-5.83567	-18.8952	1.39166	1.31239	1.59009	-0.0792721	0.198433	20.414	9.66	190	12	4	5	13	4	12	10	11	11	4	22	14	18	11	8	12	12	7	0	0
JW3428	1.16925	0.736166	1.72889	-0.433085	0.559639	3.19468	4.22052	3.31697	1.02584	0.122283	24.425	10.04	222	13	10	18	9	10	7	8	12	9	3	17	24	15	26	16	7	9	7	1	1
JW3440	1.03385	1.55826	2.46591	0.524409	1.43206	1.39123	1.57876	1.35579	0.187524	-0.0354371	21.743	6.35	195	9	13	12	4	6	5	9	18	8	3	17	12	12	22	11	14	5	4	8	3
JW3547	6.34202	3.31922	6.22307	-3.02279	-0.11895	0.629471	0.544848	0.296151	-0.0846231	-0.333321	36.527	5.95	332	22	20	21	13	4	15	13	20	18	7	32	29	19	23	29	13	9	15	7	3
JW3591	31.5589	28.8256	17.3085	-2.73331	-14.2505	0.397239	0.399332	0.427936	0.00209293	0.0306974	37.2	6.52	341	22	18	16	18	10	14	5	15	16	6	26	38	29	23	29	14	15	15	6	6
JW3740	3.75783	1.00037	2.81667	-2.75746	-0.94116	0.28475	0.476105	0.37948	0.191356	0.0947299	34.464	5.8	327	17	15	10	10	9	9	17	9	18	8	47	32	28	35	13	19	11	12	2	6
JW3871	12.5504	20.5546	16.6289	8.00418	4.07849	3.55682	1.89983	2.55331	-1.657	-1.00351	16.079	7.56	148	8	5	3	9	5	5	14	10	8	1	13	12	9	17	11	3	6	2	2	5
JW3946	68.2225	67.4557	58.8685	-0.766756	-9.35402	2.2031	2.19714	2.01436	-0.00595753	-0.188741	14.865	10.27	142	6	6	4	15	0	4	7	8	9	2	20	12	13	7	9	9	4	6	0	1
JW4050	39.6001	14.6078	19.0069	-24.9923	-20.5932	0.711995	1.20801	1.05306	0.496015	0.341063	32.328	6.94	296	14	17	14	14	6	13	15	24	9	7	34	17	22	29	21	12	13	9	1	5
JW4051	42.8484	18.7044	15.7274	-24.144	-27.121	1.38994	1.89522	1.27546	0.505288	-0.114472	16.06	7.71	149	6	10	9	6	6	4	7	8	5	4	17	17	16	9	12	2	4	2	2	3
JW4057	3.64857	4.45447	6.67899	0.805898	3.03042	1.68646	1.0796	0.790386	-0.606854	-0.896069	24.687	9.58	226	10	12	17	8	7	10	9	14	11	3	23	15	25	25	13	11	5	3	3	2
JW4059	3.08249	4.17465	3.34976	1.09216	0.267263	0.186117	0.172303	0.216881	-0.0138134	0.0307648	31.804	5.75	281	21	18	19	10	5	9	14	10	22	12	19	18	21	14	19	20	13	11	2	4
JW4064	1.12894	1.72207	4.03072	0.593135	2.90178	3.00178	2.84168	1.97462	-0.160102	-1.02716	13.321	8.48	122	1	8	6	3	2	2	5	8	7	3	9	11	13	18	10	4	6	4	1	1
JW4067	1.41911	1.9716	5.61487	0.552486	4.19576	1.9145	1.63542	1.16905	-0.279086	-0.745458	29.416	10.29	262	12	12	23	8	12	10	20	17	14	5	22	19	21	28	16	4	10	5	2	2
JW4102	70.7749	73.2638	68.0747	2.48881	-2.70025	5.35112	4.80237	4.08569	-0.548747	-1.26543	10.373	6.8	97	6	10	5	8	1	5	0	6	3	1	7	10	13	7	10	2	1	2	0	0
JW4110	9.90767	27.7538	21.7742	17.8462	11.8666	3.08312	2.54838	1.86557	-0.534743	-1.21756	19.834	9.41	177	10	8	14	7	2	6	5	9	11	9	17	15	15	14	6	10	10	3	4	2
JW4118	87.4502	93.4917	70.7456	6.04159	-16.7046	3.89606	3.29863	3.14841	-0.597431	-0.747657	11.804	7.2	104	10	6	10	4	1	2	2	5	7	4	7	7	8	9	8	3	4	3	1	3
JW4126	105.476	115.34	66.4643	9.86345	-39.0122	3.86451	1.12886	3.5102	-2.73565	-0.354314	16.826	5.24	153	12	10	8	3	3	4	7	5	8	8	15	14	11	19	6	8	5	4	1	2
JW4138	40.486	53.8249	81.9856	13.3389	41.4996	0.471568	0.273852	0.289401	-0.197717	-0.182168	26.53	6.99	243	12	17	18	8	7	7	13	14	9	4	27	18	19	28	16	9	4	8	1	4
JW4139	81.3883	67.4165	57.1998	-13.9718	-24.1885	5.0584	4.16249	3.05292	-0.895911	-2.00548	14.906	4.57	133	7	11	2	3	1	10	7	14	9	4	7	3	7	17	14	5	5	5	1	1
JW4253	3.04882	2.42075	4.35296	-0.628074	1.30414	2.95589	3.1237	1.88137	0.167801	-1.07452	19.459	6.92	173	10	13	11	9	4	2	5	16	13	5	14	9	8	28	5	4	7	6	2	2
JW4288	40.0188	14.1917	15.405	-25.8271	-24.6139	0.155509	0.230264	0.145589	0.0747551	-0.00991942	30.56	6.56	276	13	18	11	15	7	17	6	16	20	13	20	22	10	25	24	18	7	8	3	3
JW4314	23.9362	13.9034	22.4978	-10.0328	-1.43839	0.292452	0.263626	0.155774	-0.0288266	-0.136678	33.483	6.32	304	27	18	20	18	8	6	14	18	12	7	29	25	28	34	7	13	10	5	4	1
JW5022	62.6948	56.2093	82.3992	-6.48547	19.7044	3.25772	2.8402	1.79908	-0.417517	-1.45863	17.394	5.46	152	9	11	7	0	7	6	8	6	9	7	17	8	3	11	9	10	8	6	5	5
JW5041	12.6205	10.6218	7.59187	-1.99876	-5.02865	3.71259	3.09714	3.19257	-0.615453	-0.520021	25.978	7.79	239	11	16	12	16	3	9	7	16	8	6	22	19	21	25	12	10	7	9	1	9
JW5078	1.28537	2.05841	2.47897	0.773044	1.19361	1.29862	1.83763	0.793184	0.539013	-0.505436	41.474	5.59	375	32	14	10	27	2	28	16	22	27	25	39	37	23	22	10	3	26	7	5	0
JW5084	11.374	14.7238	24.4476	3.3498	13.0737	7.37973	6.00134	4.80721	-1.37839	-2.57252	5.558	8.63	50	1	4	1	5	0	1	0	1	4	2	5	2	6	9	2	1	3	1	0	2
JW5281	0.868576	3.19511	25.2485	2.32654	24.3799	3.41427	2.34257	0.766878	-1.0717	-2.64739	22.338	9.65	196	5	6	9	7	9	4	9	11	7	3	18	10	12	28	13	14	12	6	9	4
JW5286	1.06556	3.4324	9.92464	2.36684	8.85908	1.08901	0.831882	0.939688	-0.257129	-0.149323	23.989	7.23	217	14	9	15	6	2	11	14	14	9	1	21	13	16	35	7	9	10	4	4	3
JW5300	52.5023	55.2095	94.6134	2.70722	42.1111	4.12577	4.0413	3.11948	-0.0844711	-1.00629	25.878	10.25	232	9	23	22	20	5	6	14	11	11	3	28	13	17	18	6	14	5	4	1	2
JW5329	3.64381	3.3959	9.6587	-0.247908	6.01489	0.721633	0.681422	0.393906	-0.040211	-0.327727	43.307	6.7	388	25	23	22	20	16	15	16	25	21	11	32	33	26	34	22	13	14	11	8	1
JW5355	33.1972	40.6417	42.7731	7.44453	9.57591	0.0668128	0.0743081	0.0342228	0.00749532	-0.03259	33.871	10.51	310	12	8	15	21	7	18	10	23	24	9	41	12	22	31	13	16	10	15	2	1
JW5359	22.2718	20.6771	36.0552	-1.59469	13.7834	2.30977	3.03143	2.17704	0.721658	-0.132735	9.258	10.39	79	2	2	5	4	0	2	2	1	0	5	8	6	9	4	8	4	10	3	3	1
JW5468	59.6932	41.1937	93.9805	-18.4995	34.2872	0.542735	0.483394	0.293485	-0.0593403	-0.24925	17.492	6.68	162	5	12	11	3	2	5	14	10	7	0	13	9	16	13	9	11	2	4	0	16
JW5475	70.6619	100.734	114.478	30.072	43.8165	0.596999	0.511113	0.308159	-0.0858865	-0.28884	22.832	6.24	219	14	11	6	13	4	7	8	10	11	3	24	26	24	16	20	8	5	7	1	1
JW5496	66.7936	53.3941	79.3801	-13.3995	12.5865	2.84056	3.16181	2.45215	0.321254	-0.388411	12.613	6.86	117	7	7	5	6	2	6	4	4	6	7	12	11	12	10	4	10	2	2	0	0
JW5502	59.9948	98.5197	85.5163	38.525	25.5216	0.473022	0.323979	0.257922	-0.149044	-0.2151	17.806	6.3	160	9	10	9	4	5	7	3	10	11	5	12	11	13	13	10	12	6	4	4	2
JW5525	1.68871	1.62483	3.39468	-0.0638722	1.70598	0.885377	0.987199	1.1422	0.101822	0.256822	8.603	8.48	72	2	3	3	4	3	9	2	8	2	3	2	0	2	5	7	2	10	1	0	4
JW5543	6.03101	3.54689	8.64896	-2.48412	2.61795	1.33369	1.57411	0.774365	0.240416	-0.559326	33.37	9.33	294	18	19	16	26	6	14	7	19	12	12	21	18	15	23	24	16	12	9	4	3
JW5584	0.444646	1.54702	1.57423	1.10237	1.12958	0.31686	0.291202	0.261378	-0.0256577	-0.0554813	38.95	8.07	340	23	18	36	5	16	10	14	11	14	10	33	26	24	26	18	17	21	8	7	3
JW5601	39.9777	64.9206	32.654	24.943	-7.3237	0.987921	0.678038	0.475628	-0.309884	-0.512294	39.445	7.92	348	22	20	28	13	2	17	21	17	17	11	41	18	16	34	17	16	14	16	7	1
JW5688	17.5996	21.2155	29.8113	3.61586	12.2116	0.0334089	0.0356967	0.0330234	0.00228785	-0.000385462	35.869	7.72	338	8	24	24	7	8	8	14	21	22	4	36	36	33	37	17	17	13	5	1	3
JW5710	40.1614	24.2086	26.1224	-15.9528	-14.0391	4.70827	4.69507	2.68003	-0.0132001	-2.02824	20.221	6.3	184	17	6	10	7	5	8	9	12	6	8	6	20	21	17	13	9	1	6	2	1
JW5736	75.0011	13.2751	17.4651	-61.7261	-57.536	2.67626	3.66536	3.2369	0.989091	0.560637	11.945	7.23	117	3	5	3	3	2	6	9	14	3	3	13	17	7	8	7	4	1	5	1	3
JW5748	7.6221	5.69974	2.88986	-1.92237	-4.73224	0.087764	0.0813537	0.0642439	-0.00641025	-0.0235201	35.897	6.96	312	19	25	14	27	6	19	11	23	11	15	18	18	15	27	28	6	19	4	3	4
JW5778	0.91462	1.63565	3.15878	0.721025	2.24416	0.968923	0.697516	0.684052	-0.271406	-0.284871	27.866	9.12	238	18	8	14	14	7	17	10	19	15	19	14	15	13	18	9	5	7	5	10	1
JW5812	59.663	73.0285	106.791	13.3656	47.1276	5.38814	4.12956	2.08895	-1.25858	-3.2992	27.86	9.51	251	14	17	13	20	5	15	13	19	12	4	22	13	15	24	15	12	6	11	1	0
JW5829	74.4197	87.2132	116.575	12.7935	42.1549	7.07666	5.9441	8.09513	-1.13255	1.01847	20.549	10.15	180	7	21	15	21	1	4	12	7	5	3	10	14	14	15	12	7	5	6	0	1

## Sheet: Table S2
SCOPassignment	superfamily_description	class	fold	sf	JW_ID	Sol_noMCR	Sol_F	Sol_D	deltaSol_F	deltaSol_D	Y_noMCR (uM)	Y_F(uM)	Y_D(uM)	deltaY_F (uM)	deltaY_D (uM)	MW (kDa)	calculated pI
46689	Homeodomain-like	a	4	1	JW3232	9.58971	3.83429	4.76504	-5.75542	-4.82467	3.48058	4.14698	2.68261	0.6664	-0.797971	25.17	6.52
46689	Homeodomain-like	a	4	1	JW0555	23.6663	13.0096	26.4598	-10.6566	2.79352	0.218605	0.253015	0.178513	0.0344097	-0.0400919	29.003	9.73
46785	Winged helix	a	4	5	JW2947	8.7764	7.62415	11.8394	-1.15225	3.06302	0.526358	0.581256	0.311123	0.054898	-0.215236	28.81	9.54
46785	Winged helix	a	4	5	JW0244	2.88147	3.17624	3.06985	0.294767	0.188381	2.08419	2.47357	2.47879	0.389386	0.394605	33.605	6.82
46785	Winged helix	a	4	5	JW2088	14.6798	15.6695	20.3611	0.989768	5.68131	0.077856	0.0918016	0.0428596	0.0139455	-0.0349964	28.249	7.01
46785	Winged helix	a	4	5	JW2147	3.20038	5.90875	12.7482	2.70837	9.54782	0.264906	0.194382	0.0845535	-0.0705234	-0.180352	39.666	6.03
46785	Winged helix	a	4	5	JW3032	8.43396	2.87035	8.53522	-5.5636	0.101265	0.103707	0.170908	0.0241224	0.0672011	-0.0795846	35.278	6.77
46906	Ribosomal protein L11, C-terminal domain	a	4	7	JW3946	68.2225	67.4557	58.8685	-0.766756	-9.35402	2.2031	2.19714	2.01436	-0.00595753	-0.188741	14.865	10.27
46955	Putative DNA-binding domain	a	6	1	JW0549	29.456	16.2013	18.3513	-13.2547	-11.1047	5.08706	5.49268	3.64033	0.405623	-1.44672	20.398	5.55
47170	Aspartate receptor, ligand-binding domain	a	24	2	JW1874	0.778616	13.22	16.6804	12.4414	15.9018	0.506119	0.161946	0.143321	-0.344173	-0.362798	57.446	5.99
47323	Anticodon-binding domain of a subclass of class I aminoacyl-tRNA synthetases	a	27	1	JW1865	19.653	17.4963	27.2336	-2.15671	7.58058	0.485503	0.360695	0.195011	-0.124808	-0.290492	64.604	5.59
47413	lambda repressor-like DNA-binding domains	a	35	1	JW0824	78.21	94.7757	77.4029	16.5657	-0.807165	1.0568	0.814856	0.826484	-0.241946	-0.230318	28.525	7.86
47413	lambda repressor-like DNA-binding domains	a	35	1	JW2138	2.13731	3.10624	7.21839	0.968928	5.08107	0.756971	0.497223	0.408762	-0.259748	-0.348209	37.32	6.84
50129	GroES-like	b	35	1	JW4102	70.7749	73.2638	68.0747	2.48881	-2.70025	5.35112	4.80237	4.08569	-0.548747	-1.26543	10.373	6.8
50129	GroES-like	b	35	1	JW3591	31.5589	28.8256	17.3085	-2.73331	-14.2505	0.397239	0.399332	0.427936	0.00209293	0.0306974	37.2	6.52
50156	PDZ domain-like	b	36	1	JW3286	1.53637	1.35002	2.59043	-0.186353	1.05405	4.96265	5.85096	3.56637	0.888309	-1.39629	30.012	8.22
50486	FMT C-terminal domain-like	b	46	1	JW3249	8.71476	11.4878	9.16455	2.77304	0.449795	0.747485	0.538112	0.465832	-0.209373	-0.281653	34.128	6.58
50814	Lipocalins	b	60	1	JW4110	9.90767	27.7538	21.7742	17.8462	11.8666	3.08312	2.54838	1.86557	-0.534743	-1.21756	19.834	9.41
50891	Cyclophilin (peptidylprolyl isomerase)	b	62	1	JW3326	37.1127	31.2771	18.2175	-5.83567	-18.8952	1.39166	1.31239	1.59009	-0.0792721	0.198433	20.414	9.66
51161	Trimeric LpxA-like enzymes	b	81	1	JW5710	40.1614	24.2086	26.1224	-15.9528	-14.0391	4.70827	4.69507	2.68003	-0.0132001	-2.02824	20.221	6.3
51230	Single hybrid motif	b	84	1	JW2843	23.7711	6.74401	35.1676	-17.0271	11.3965	0.314822	0.367112	0.168214	0.0522903	-0.146607	57.625	6.78
63882	Molybdenum cofactor biosynthesis protein MoeA, N-terminal and linker domains	b	103	1	JW0811	67.4337	44.1077	127.896	-23.326	60.4621	0.833448	0.89709	0.453485	0.0636422	-0.379962	44.01	5.5
69189	Penicillin-binding protein 5, C-terminal domain	b	105	1	JW5329	3.64381	3.3959	9.6587	-0.247908	6.01489	0.721633	0.681422	0.393906	-0.040211	-0.327727	43.307	6.7
51430	NAD(P)-linked oxidoreductase	c	1	7	JW0197	81.9549	79.0568	90.4942	-2.89802	8.53937	0.639557	0.553745	0.368493	-0.0858118	-0.271064	29.402	6.31
51569	Aldolase	c	1	10	JW1762	5.35481	7.82274	11.4536	2.46793	6.09882	1.51983	1.08457	0.846619	-0.435268	-0.673214	30.771	5.58
51604	Enolase C-terminal domain-like	c	1	11	JW2241	3.55514	1.59489	3.99807	-1.96025	0.442925	0.476908	0.408653	0.0988159	-0.0682548	-0.378092	44.667	6.19
51735	NAD(P)-binding Rossmann-fold domains	c	2	1	JW2843	23.7711	6.74401	35.1676	-17.0271	11.3965	0.314822	0.367112	0.168214	0.0522903	-0.146607	57.625	6.78
51735	NAD(P)-binding Rossmann-fold domains	c	2	1	JW1768	52.5689	122.479	75.0849	69.9099	22.516	0.607381	0.385751	0.511252	-0.221629	-0.0961283	35.497	7.7
51735	NAD(P)-binding Rossmann-fold domains	c	2	1	JW2810	48.683	30.2143	56.2855	-18.4687	7.60246	0.0956529	0.0928573	0.0559422	-0.00279557	-0.0397107	27.037	6.36
51735	NAD(P)-binding Rossmann-fold domains	c	2	1	JW3591	31.5589	28.8256	17.3085	-2.73331	-14.2505	0.397239	0.399332	0.427936	0.00209293	0.0306974	37.2	6.52
51905	FAD/NAD(P)-binding domain	c	3	1	JW2236	3.69854	4.9885	9.76974	1.28996	6.0712	0.0537316	0.0463073	0.0268668	-0.00742435	-0.0268648	45.307	6.35
51905	FAD/NAD(P)-binding domain	c	3	1	JW5736	75.0011	13.2751	17.4651	-61.7261	-57.536	2.67626	3.66536	3.2369	0.989091	0.560637	11.945	7.23
52172	CheY-like	c	23	1	JW0560	67.5049	119.996	108.535	52.4907	41.0297	3.95363	2.25113	2.04946	-1.70249	-1.90417	25.363	6.37
52374	Nucleotidylyl transferase	c	26	1	JW1865	19.653	17.4963	27.2336	-2.15671	7.58058	0.485503	0.360695	0.195011	-0.124808	-0.290492	64.604	5.59
52499	Cysteine hydrolase	c	33	1	JW0880	36.9497	35.8532	31.5997	-1.09657	-5.35	1.00124	1.14122	1.04085	0.139973	0.039609	23.072	6.24
52540	P-loop containing nucleotide triphosphate hydrolases	c	37	1	JW0195	33.8924	19.7848	26.7458	-14.1075	-7.14661	2.01082	1.51579	1.15112	-0.495026	-0.859701	37.749	6.52
52540	P-loop containing nucleotide triphosphate hydrolases	c	37	1	JW1888	55.123	17.0444	21.1811	-38.0786	-33.9419	0.0776362	0.125489	0.101706	0.047853	0.0240698	54.96	6.4
52540	P-loop containing nucleotide triphosphate hydrolases	c	37	1	JW1888	55.123	17.0444	21.1811	-38.0786	-33.9419	0.0776362	0.125489	0.101706	0.047853	0.0240698	54.96	6.4
52540	P-loop containing nucleotide triphosphate hydrolases	c	37	1	JW3428	1.16925	0.736166	1.72889	-0.433085	0.559639	3.19468	4.22052	3.31697	1.02584	0.122283	24.425	10.04
52540	P-loop containing nucleotide triphosphate hydrolases	c	37	1	JW4067	1.41911	1.9716	5.61487	0.552486	4.19576	1.9145	1.63542	1.16905	-0.279086	-0.745458	29.416	10.29
52540	P-loop containing nucleotide triphosphate hydrolases	c	37	1	JW4057	3.64857	4.45447	6.67899	0.805898	3.03042	1.68646	1.0796	0.790386	-0.606854	-0.896069	24.687	9.58
52540	P-loop containing nucleotide triphosphate hydrolases	c	37	1	JW0898	39.8809	17.7582	53.5277	-22.1227	13.6468	0.118899	0.253023	0.230599	0.134123	0.1117	35.559	8.8
52540	P-loop containing nucleotide triphosphate hydrolases	c	37	1	JW3239	0.613177	1.27551	1.71285	0.662331	1.09967	2.16806	1.88723	1.39318	-0.280837	-0.774888	28.55	7.33
52540	P-loop containing nucleoside triphosphate hydrolases	c	37	1	JW4126	105.476	115.34	66.4643	9.86345	-39.0122	3.86451	1.12886	3.5102	-2.73565	-0.354314	16.826	5.24
52540	P-loop containing nucleotide triphosphate hydrolases	c	37	1	JW1672	69.7138	44.4925	40.9489	-25.2213	-28.7648	2.55598	3.9103	1.17581	1.35432	-1.38017	27.543	5.33
52540	P-loop containing nucleotide triphosphate hydrolases	c	37	1	JW5286	1.06556	3.4324	9.92464	2.36684	8.85908	1.08901	0.831882	0.939688	-0.257129	-0.149323	23.989	7.23
52728	Fructose permease, subunit IIb	c	38	1	JW1806	117.436	83.4126	98.548	-34.0234	-18.888	1.09162	1.30579	1.15926	0.214177	0.0676451	35.007	6.66
52833	Thioredoxin-like	c	47	1	JW1700	70.4493	78.5658	66.2282	8.1165	-4.22104	2.28769	1.87577	1.40884	-0.411915	-0.878844	20.44	5.77
52833	Thioredoxin-like	c	47	1	JW2861	19.5629	22.5502	40.5493	2.98735	20.9864	0.677284	0.495172	0.213547	-0.182112	-0.463737	25.596	7.28
52833	Thioredoxin-like	c	47	1	JW0597	53.1851	40.0348	28.9958	-13.1503	-24.1893	2.32143	2.65231	2.13541	0.330885	-0.186022	27.467	8.85
52972	Maf/Ham1	c	51	4	JW2921	72.9503	59.0546	44.1639	-13.8957	-28.7864	0.785153	0.714301	0.576094	-0.0708521	-0.209059	21.013	6.15
53062	IIA domain of mannose transporter, IIA-Man	c	54	1	JW1806	117.436	83.4126	98.548	-34.0234	-18.888	1.09162	1.30579	1.15926	0.214177	0.0676451	35.007	6.66
53098	Ribonuclease H-like	c	55	3	JW0204	101.96	65.104	77.0055	-36.8563	-24.9548	2.9472	2.38788	3.70157	-0.559317	0.754379	17.584	8.69
53098	Ribonuclease H-like	c	55	3	JW1852	3.02917	5.04221	12.0986	2.01304	9.06942	6.82803	5.06569	3.60318	-1.76235	-3.22486	18.734	10.2
53218	Molybdenum cofactor biosynthesis proteins	c	57	1	JW0811	67.4337	44.1077	127.896	-23.326	60.4621	0.833448	0.89709	0.453485	0.0636422	-0.379962	44.01	5.5
53328	Formyltransferase	c	65	1	JW3249	8.71476	11.4878	9.16455	2.77304	0.449795	0.747485	0.538112	0.465832	-0.209373	-0.281653	34.128	6.58
53335	S-adenosyl-L-methionine-dependent methyltransferases	c	66	1	JW2226	80.8957	64.1413	110.557	-16.7544	29.6615	0.0859411	0.0823834	0.045249	-0.00355761	-0.0406921	26.531	6.7
53335	S-adenosyl-L-methionine-dependent methyltransferases	c	66	1	JW5543	6.03101	3.54689	8.64896	-2.48412	2.61795	1.33369	1.57411	0.774365	0.240416	-0.559326	33.37	9.33
53474	alpha/beta-Hydrolases	c	69	1	JW5584	0.444646	1.54702	1.57423	1.10237	1.12958	0.31686	0.291202	0.261378	-0.0256577	-0.0554813	38.95	8.07
53613	Ribokinase-like	c	72	1	JW2153	17.5374	17.4341	8.68413	-0.103306	-8.85328	0.174987	0.142486	0.144052	-0.032501	-0.0309356	33.527	5.29
53613	Ribokinase-like	c	72	1	JW2147	3.20038	5.90875	12.7482	2.70837	9.54782	0.264906	0.194382	0.0845535	-0.0705234	-0.180352	39.666	6.03
53681	Glutamate racemase	c	78	2	JW2808	6.15416	2.86513	17.3269	-3.28903	11.1727	0.192242	0.231823	0.182877	0.0395808	-0.00936483	25.215	5.82
53697	SIS domain	c	80	1	JW4050	39.6001	14.6078	19.0069	-24.9923	-20.5932	0.711995	1.20801	1.05306	0.496015	0.341063	32.328	6.94
53697	SIS domain	c	80	1	JW1842	5.60129	6.14499	11.7715	0.543692	6.1702	2.13925	1.41241	0.753634	-0.726836	-1.38562	31.943	7.01
53720	ALDH-like	c	82	1	JW0233	85.3777	52.0288	50.9508	-33.3488	-34.4269	1.23116	2.06478	1.06741	0.833623	-0.163744	44.577	6.03
53756	UDP-Glycosyltransferase/glycogen phosphorylase	c	87	1	JW2042	9.22225	3.63961	47.168	-5.58264	37.9458	0.418514	0.325566	0.0951678	-0.0929481	-0.323346	45.231	8.87
53822	Periplasmic binding protein-like I	c	93	1	JW2138	2.13731	3.10624	7.21839	0.968928	5.08107	0.756971	0.497223	0.408762	-0.259748	-0.348209	37.32	6.84
53822	Periplasmic binding protein-like I	c	93	1	JW2137	69.7152	89.2736	118.01	19.5585	48.2949	0.446688	0.40089	0.336978	-0.0457983	-0.10971	35.672	6.65
53850	Periplasmic binding protein-like II	c	94	1	JW0244	2.88147	3.17624	3.06985	0.294767	0.188381	2.08419	2.47357	2.47879	0.389386	0.394605	33.605	6.82
53850	Periplasmic binding protein-like II	c	94	1	JW3032	8.43396	2.87035	8.53522	-5.5636	0.101265	0.103707	0.170908	0.0241224	0.0672011	-0.0795846	35.278	6.77
56784	HAD-like	c	108	1	JW1716	32.9545	14.8024	19.1303	-18.1521	-13.8242	3.86736	2.93328	2.08766	-0.934078	-1.7797	24.295	5.54
54364	Translation initiation factor IF3, N-terminal domain	d	15	8	JW5829	74.4197	87.2132	116.575	12.7935	42.1549	7.07666	5.9441	8.09513	-1.13255	1.01847	20.549	10.15
54423	Disulfide bond isomerase, DsbC, N-terminal domain	d	17	3	JW2861	19.5629	22.5502	40.5493	2.98735	20.9864	0.677284	0.495172	0.213547	-0.182112	-0.463737	25.596	7.28
54747	Ribosomal protein L11, N-terminal domain	d	47	1	JW3946	68.2225	67.4557	58.8685	-0.766756	-9.35402	2.2031	2.19714	2.01436	-0.00595753	-0.188741	14.865	10.27
54826	Enolase N-terminal domain-like	d	54	1	JW2241	3.55514	1.59489	3.99807	-1.96025	0.442925	0.476908	0.408653	0.0988159	-0.0682548	-0.378092	44.667	6.19
54862	4Fe-4S ferredoxins	d	58	1	JW2964	4.06236	3.53402	7.73604	-0.528334	3.67368	0.41625	0.5042	0.103679	0.0879494	-0.312571	35.973	7.4
54862	4Fe-4S ferredoxins	d	58	1	JW5468	59.6932	41.1937	93.9805	-18.4995	34.2872	0.542735	0.483394	0.293485	-0.0593403	-0.24925	17.492	6.68
55103	FAD-linked oxidases, C-terminal domain	d	58	32	JW2946	57.4929	42.595	25.4812	-14.8979	-32.0117	0.0589899	0.0874836	0.119591	0.0284938	0.0606008	53.741	5.23
55136	Probable bacterial effector-binding domain	d	60	1	JW5502	59.9948	98.5197	85.5163	38.525	25.5216	0.473022	0.323979	0.257922	-0.149044	-0.2151	17.806	6.3
55190	Arginyl-tRNA synthetase (ArgRS), N-terminal 'additional' domain	d	67	2	JW1865	19.653	17.4963	27.2336	-2.15671	7.58058	0.485503	0.360695	0.195011	-0.124808	-0.290492	64.604	5.59
55200	Translation initiation factor IF3, C-terminal domain	d	68	1	JW5829	74.4197	87.2132	116.575	12.7935	42.1549	7.07666	5.9441	8.09513	-1.13255	1.01847	20.549	10.15
64307	SirA-like	d	68	3	JW1915	70.233	82.4224	103.428	12.1895	33.1953	7.96035	7.14683	6.6413	-0.813522	-1.31906	8.627	6.76
55347	Glyceraldehyde-3-phosphate dehydrogenase-like, C-terminal domain	d	81	1	JW1768	52.5689	122.479	75.0849	69.9099	22.516	0.607381	0.385751	0.511252	-0.221629	-0.0961283	35.497	7.7
55447	CO dehydrogenase flavoprotein C-terminal domain-like	d	87	2	JW0279	8.29173	8.23437	8.95402	-0.0573627	0.662286	1.25274	0.966315	1.25493	-0.286427	0.00219051	33.833	9.37
55447	CO dehydrogenase flavoprotein C-terminal domain-like	d	87	2	JW2848	2.26376	18.7397	28.9633	16.4759	26.6995	0.397993	0.178366	0.269066	-0.219627	-0.128927	28.611	5.69
55469	NADH oxidase/flavin reductase	d	90	1	JW0567	72.3693	95.1938	60.3185	22.8244	-12.0508	3.10797	2.33069	3.50418	-0.777286	0.396209	23.88	6.57
55729	Acyl-CoA N-acyltransferases (Nat)	d	108	1	JW0224	47.0646	27.9412	38.7287	-19.1234	-8.33592	6.7591	12.3359	5.28663	5.57679	-1.47247	17.543	9.91
55804	Phoshotransferase/anion transport protein	d	112	1	JW3871	12.5504	20.5546	16.6289	8.00418	4.07849	3.55682	1.89983	2.55331	-1.657	-1.00351	16.079	7.56
56176	FAD-binding domain	d	145	1	JW2946	57.4929	42.595	25.4812	-14.8979	-32.0117	0.0589899	0.0874836	0.119591	0.0284938	0.0606008	53.741	5.23
56176	FAD-binding domain	d	145	1	JW0279	8.29173	8.23437	8.95402	-0.0573627	0.662286	1.25274	0.966315	1.25493	-0.286427	0.00219051	33.833	9.37
56176	FAD-binding domain	d	145	1	JW2848	2.26376	18.7397	28.9633	16.4759	26.6995	0.397993	0.178366	0.269066	-0.219627	-0.128927	28.611	5.69
56214	4'-phosphopantetheinyl transferase	d	150	1	JW3440	1.03385	1.55826	2.46591	0.524409	1.43206	1.39123	1.57876	1.35579	0.187524	-0.0354371	21.743	6.35
56219	DNase I-like	d	151	1	JW1738	5.82595	8.99959	13.4739	3.17363	7.64792	1.86174	1.18205	0.83841	-0.679691	-1.02333	30.936	6.45
56235	N-terminal nucleophile aminohydrolases (Ntn hydrolases)	d	153	1	JW0812	70.7293	41.9597	28.8705	-28.7696	-41.8588	0.83686	0.97162	0.921777	0.13476	0.084917	33.347	5.2
56524	Sulfite oxidase, middle catalytic domain	d	176	1	JW1954	3.01657	4.40762	18.4252	1.39105	15.4086	0.462146	0.337335	0.126117	-0.12481	-0.336029	37.338	9.74
56601	beta-Lactamase/D-ala carboxypeptidase	e	3	1	JW5329	3.64381	3.3959	9.6587	-0.247908	6.01489	0.721633	0.681422	0.393906	-0.040211	-0.327727	43.307	6.7
56601	beta-Lactamase/D-ala carboxypeptidase	e	3	1	JW5355	33.1972	40.6417	42.7731	7.44453	9.57591	0.0668128	0.0743081	0.0342228	0.00749532	-0.03259	33.871	10.51
56925	Outer membrane protein	f	4	1	JW5778	0.91462	1.63565	3.15878	0.721025	2.24416	0.968923	0.697516	0.684052	-0.271406	-0.284871	27.866	9.12
56935	Porins	f	4	3	JW5078	1.28537	2.05841	2.47897	0.773044	1.19361	1.29862	1.83763	0.793184	0.539013	-0.505436	41.474	5.59
	Yellow indicated the aggregation-prone folds annotated by the previous report.

## Sheet: Table_S3
JW_ID	template	source	rg (Å)	surface area (Å2)	rCO	deltaSol_F	deltaSol_D
JW0195	3dhwC	from Zhang's database	34.296	2218.58	0.13	-14.11	-7.15
JW0204	1goaA	from Zhang's database	21.628	1181.62	0.278	-36.86	-24.95
JW0567	1ds7A	from Zhang's database	27.647	1366.74	0.263	22.82	-12.05
JW0597	1v57A	from Zhang's database	32.152	1758.24	0.153	-13.15	-24.19
JW0811	2nqnA	from Zhang's database	43.611	3062.96	0.138	-23.33	60.46
JW0812	3c17B	from Zhang's database	24.396	1741.5	0.23	-28.77	-41.86
JW0880	1yacA	from Zhang's database	23.632	1132.58	0.206	-1.1	-5.35
JW1672	2zu0C	from Zhang's database	25.116	1537.15	0.204	-25.22	-28.76
JW1716	1te2A	from Zhang's database	24.01	1450	0.22	-18.15	-13.82
JW1738	1akoA	from Zhang's database	24.397	1429.66	0.186	3.17	7.65
JW1768	1dc3A	from Zhang's database	28.318	2166.51	0.172	69.91	22.52
JW1852	1hjrA	from Zhang's database	21.272	1198.26	0.256	2.01	9.07
JW2137	1glgA	from Zhang's database	29.149	1861.5	0.174	19.56	48.29
JW2233	1ydyA	from Zhang's database	27.267	2114.58	0.163	3.2	3.48
JW2811	1xruA	from Zhang's database	25.126	1636.65	0.188	-3.19	3.45
JW2861	1eejA	from Zhang's database	26.208	1716.3	0.177	2.99	20.99
JW2921	1k7kA	from Zhang's database	24.193	1513.27	0.186	-13.9	-28.79
JW2997	1r6yA	from Zhang's database	20.123	890.09	0.315	-14.44	-31.35
JW3249	2fmtA	from Zhang's database	31.868	2126.7	0.117	2.77	0.45
JW3326	1j2aA	from Zhang's database	20.831	1257.63	0.297	-5.84	-18.9
JW3547	1nxuA	from Zhang's database	27.427	1597.77	0.189	-3.02	-0.12
JW3946	1vs6I	from Zhang's database	24.024	1312.24	0.158	-0.77	-9.35
JW4051	1nn4D	from Zhang's database	19.927	920.05	0.204	-24.14	-27.12
JW4102	1aonO	from Zhang's database	21.549	1018.36	0.31	2.49	-2.7
JW4110	1qwdA	from Zhang's database	20.555	1210.95	0.263	17.85	11.87
JW4138	1gz0A	from Zhang's database	28.443	1867.93	0.158	13.34	41.5
JW5688	3kgdC	from Zhang's database	27.722	2260.05	0.145	3.62	12.21
JW5778	2wjqA	from Zhang's database	25.707	1252.37	0.191	0.72	2.24
JW0215	4ML2A	from MODELLER	17.313	706.37	0.28	-16.3	-27.29
JW0216	4ML0A	by MODELLER	28.158	1027.58	0.088	-13.78	-1.34
JW0218	4ER8A	by MODELLER	21.655	1208.71	0.221	-6.25	32.94
JW1732	3OEOA	by MODELLER	27.005	600.25	0.233	31.74	20.84
JW1865	4OBYA	by MODELLER	39.757	3117.27	0.134	-2.16	7.58
JW1915	1JE3A	by MODELLER	16.886	772.66	0.287	12.19	33.2
JW1954	1XDQA	by MODELLER	24.762	1844.57	0.219	1.39	15.41
JW2152	4GIJA	by MODELLER	25.153	1640.13	0.173	28.66	14.67
JW2226	4KDCA	by MODELLER	22.738	1387.57	0.189	-16.75	29.66
JW2810	4Z9YA	by MODELLER	24.695	1583.62	0.181	-18.47	7.6
JW3037	2AVYU	by MODELLER	22.014	594.06	0.116	5.1	8.92
JW5475	1KS2A	by MODELLER	24.196	1591.52	0.197	30.07	43.82
JW5710	3TIOA	by MODELLER	21.509	873.23	0.162	-15.95	-14.04

## Sheet: column_description
Column Description
Table S1
JW_ID	Gene identifier for Escherichia coli K-12 strain
Sol_noMCR	Solubility under the no MCR added condition
Sol_F	Solubility under the Ficoll70-added condition
Sol_D	Solubility under the Dextranl70-added condition
deltaSol_F	Solubility change by Ficoll70
deltaSol_D	Solubility change by Dextran70
Y_noMCR (uM)	Synthetic Yield of expressed proteins under the no MCR added condition	*Synthetic Yield was calculated from the intensity of 35S-Methionine
Y_F(uM)	Synthetic Yield of expressed proteins under the Ficoll70-added condition
Y_D(uM)	Synthetic Yield of expressed proteins under the Dextran70-added condition
deltaY_F (uM)	Synthetic Yield change by Ficoll70
deltaY_D (uM)	Synthetic Yield change by Dextran70
MW (kDa)	Molecular weight calculated from amino acid sequences
calculated pI	Isoelectric point calculated from amino acid sequences
Total aa	Total number of amino acid chain
Asp	The number of Asp residue
Glu	The number of Glu residue
Arg	The number of Arg residue
Lys	The number of Lys residue
His	The number of His residue
Asn	The number of Asn residue
Gln	The number of Gln residue
Ser	The number of Ser residue
Thr	The number of Thr residue
Tyr	The number of Tyr residue
Ala	The number of Ala residue
Gly	The number of Gly residue
Val	The number of Val residue
Leu	The number of Leu residue
Ile	The number of Ile residue
Pro	The number of Pro residue
Phe	The number of Phe residue
Met	The number of Met residue
Trp	The number of Trp residue
Cys	The number of Cys residue
Table S2
SCOPassignment	Assignment number of SCOP superfamily
superfamily description	The description of superfamily
class	SCOP class
fold	SCOP fold
sf	SCOP superfamily
Table S3
template	PDB template used for homology modeling
source	Source of modelled structure
rg (Å)	Radius of gyration calculated from the modelled structure
surfface area (Å2)	Surface area of main chain calculated from the modeled structure
rCO	Relative contact order calculated from the modeled structure
